# Supplementary material for: Characterization of a New HIV-1 Second-Generation Circulating Recombinant Form CRF173_63A6 in the Jewish Autonomous Region of Russia
Source: Pathogens. 2025 Aug 22;14(9):836. doi: 10.3390/pathogens14090836 (PMC12472342; doi:10.3390/pathogens14090836)
Supplement: Supplementary file 1 [file pathogens-14-00836-s001.zip]

Archive with 2 entries (2 files):
- Figure S1.png
- Table S1 Revised1.pdf
